# Supplementary material for: Boiling, Blanching, and Stir-Frying Markedly Reduce Pesticide Residues in Vegetables
Source: Foods. 2022 May 18;11(10):1463. doi: 10.3390/foods11101463 (PMC9141337; doi:10.3390/foods11101463)
Supplement: Supplementary file 1 [file foods-11-01463-s001.zip]

Archive with 1 entries (1 files):
- foods-1689353-supplementary-done.pdf
